# Supplementary material for: Molecular Analysis of Canine Filaria and Its Wolbachia Endosymbionts in Domestic Dogs Collected from Two Animal University Hospitals in Bangkok Metropolitan Region, Thailand
Source: Pathogens. 2019 Jul 29;8(3):114. doi: 10.3390/pathogens8030114 (PMC6789508; doi:10.3390/pathogens8030114)
Supplement: Supplementary file 1 [file pathogens-08-00114-s001.zip]

Archive with 24 entries (21 files):
- Figure supplement/
- Figure supplement/.DS_Store
- __MACOSX/
- __MACOSX/Figure supplement/
- __MACOSX/Figure supplement/._.DS_Store
- Figure supplement/Figure S1.png
- __MACOSX/Figure supplement/._Figure S1.png
- Figure supplement/Figure S2.png
- __MACOSX/Figure supplement/._Figure S2.png
- Figure supplement/Figure S3.png
- __MACOSX/Figure supplement/._Figure S3.png
- Figure supplement/Figure S4.png
- __MACOSX/Figure supplement/._Figure S4.png
- Figure supplement/Figure S5.png
- __MACOSX/Figure supplement/._Figure S5.png
- Figure supplement/Figure S6.png
- __MACOSX/Figure supplement/._Figure S6.png
- Figure supplement/Supplementary Materials.docx
- __MACOSX/Figure supplement/._Supplementary Materials.docx
- Figure supplement/Supplementary Materials.pdf
- __MACOSX/Figure supplement/._Supplementary Materials.pdf
- Figure supplement/Table S1.xlsx
- __MACOSX/Figure supplement/._Table S1.xlsx
- __MACOSX/._Figure supplement
