# Supplementary material for: Molecular Analysis of Canine Filaria and Its Wolbachia Endosymbionts in Domestic Dogs Collected from Two Animal University Hospitals in Bangkok Metropolitan Region, Thailand
Source: Pathogens. 2019 Jul 29;8(3):114. doi: 10.3390/pathogens8030114 (PMC6789508; doi:10.3390/pathogens8030114)
Supplement: Supplementary file 1 [file pathogens-08-00114-s001.zip › Figure supplement/Table S1.xlsx]

## Sheet: Sheet1
CODE	COI gene	ITS1 region	FtsZ gene
D01	B. pahangi	B. pahangi	Wolbachia
D02	D. immitis	-	Wolbachia
D03	B. pahangi	B. pahangi	Wolbachia
D04	B. pahangi	B. pahangi	Wolbachia
D05	B. pahangi	B. pahangi	Wolbachia
D06	B. malayi	-	Wolbachia
D07	-	-	-
D08	-	-	-
D09	D. immitis	D. immitis	Wolbachia
D10	D. immitis	D. immitis	Wolbachia
D11	D. immitis	D. immitis	Wolbachia
D12	D. immitis	D. immitis	Wolbachia
D13	D. immitis	D. immitis	Wolbachia
D14	B. malayi	-	Wolbachia
D15	D. immitis	D. immitis	Wolbachia
D16	B. pahangi	B. pahangi	-
D17	D. immitis	D. immitis	Wolbachia
D18	D. immitis	D. immitis	Wolbachia
D19	-	-	-
D20	B. pahangi	B. pahangi	Wolbachia
D21	D. immitis	D. immitis	Wolbachia
D22	-	-	-
D23	-	-	-
D24	B. pahangi	B. pahangi	Wolbachia
D25	-	-	-
D26	B. pahangi	B. pahangi	Wolbachia
D27	D. immitis	D. immitis	Wolbachia
D28	B. pahangi	-	Wolbachia
D29	B. malayi	B. pahangi	Wolbachia
D30	D. immitis	D. immitis	Wolbachia
D31	D. immitis	D. immitis	Wolbachia
D32	-	-	-
D33	D. immitis	D. immitis	Wolbachia
D34	D. immitis	D. immitis	Wolbachia
D35	D. immitis	D. immitis	Wolbachia
D36	D. immitis	D. immitis	Wolbachia
D37	D. immitis	D. immitis	Wolbachia
D38	D. immitis	D. immitis	Wolbachia
D39	D. immitis	-	Wolbachia
D40	B. pahangi	-	Wolbachia
D41	D. immitis	D. immitis	Wolbachia
D42	D. immitis	D. immitis	Wolbachia
D43	D. immitis	D. immitis	Wolbachia
D44	D. immitis	D. immitis	Wolbachia
D45	D. immitis	D. immitis	Wolbachia
D46	D. immitis	D. immitis	Wolbachia
D47	D. immitis	-	Wolbachia
D48	D. immitis	D. immitis	Wolbachia
D49	B. pahangi	B. pahangi	Wolbachia
D50	B. malayi	-	Wolbachia
D51	B. pahangi	B. pahangi	Wolbachia
D52	B. pahangi	B. pahangi	-
D53	D. immitis	D. immitis	Wolbachia
D54	D. immitis	D. immitis	Wolbachia
D55	D. immitis	D. immitis	Wolbachia
D56	D. immitis	D. immitis	Wolbachia
D57	D. immitis	D. immitis	Wolbachia
